# Supplementary material for: In vivo functional analysis of L-rhamnose metabolic pathway in Aspergillus niger: a tool to identify the potential inducer of RhaR
Source: BMC Microbiol. 2017 Nov 6;17:214. doi: 10.1186/s12866-017-1118-z (PMC5674754; doi:10.1186/s12866-017-1118-z)
Supplement: Supplementary file 4 — Identification of candidate LraD genes in Aspergillus niger. The data are organized according to the fold changes (highest to smallest). The fold change is the difference in expression between the wild-type on rhamnose over glucose. p-value <0.05 (cells marked yellow). In red are indicated the three LraD candidates selected. (XLSX 17 kb) [file 12866_2017_1118_MOESM4_ESM.xlsx]

## Sheet: S.stipitis
Table S4. Identification of candidate LraD genes in Aspergillus niger.
The data are organized according to the fold changes (highest to smallest).
In red are indicated the three LraD candidates selected.
The expression levels are mean values of duplicate samples. Genes with values higher than 120 are considered highly expressed and marked red.
Genes with values lower than 20 are considered low expressed and marked green.
The fold change is the difference in expression between the reference strain and the deletion mutants.
The cutoff for differential expression is fold change >1.5 (cells marked red if upregulated and green if downregulated) and p-value <0.05 (cells marked yellow).
Strains	Gene name	References
Schefferomyces stipitis	LRA4	a(Koivistoinen et al., 2012)
						bMicro-array				RNA-seq (from this study)
NRRL3 number	CBS 513.88 number	ATCC1015 number	Annotation	Interproscan (June 23, 2015)	Pfam (June 23, 2015)	Mean_Glc.2h	Mean_Rha.2h	Rha.2h_over_Glc.2h	pValue_ttest	Mean Ref	Mean ΔlraA	Mean ΔlraB	Mean ΔlraC	Mean ΔrhaR	Fold change ref/ΔlraA	p-value	Fold change ref/ΔlraB	p-value	Fold change ref/ΔlraC	p-value	Fold change ref/ΔrhaR	p-value
NRRL3_03899 (ΔlraD1)	An15g04230	1119994	N-acetylneuraminate lyase	IPR002220:DapA-like | IPR013785:Aldolase-type TIM barrel	PF00701:Dihydrodipicolinate synthetase family	51.5432	2045.06	39.6766	0.0231284	123.38	23.51	19.26	120.885	68.635	5.24798	0.0157703	6.40602	0.0147069	1.02064	0.866173	1.79763	0.0773374
NRRL3_05649 (ΔlraD2)	An02g07720	1158310	N-acetylneuraminate lyase	IPR013785:Aldolase-type TIM barrel | IPR002220:DapA-like	PF00701:Dihydrodipicolinate synthetase family	123.2	3050.94	24.7642	0.0433479	599.79	82.4	103.19	213.555	186.81	7.279	0.0614992	5.81248	0.0659545	2.8086	0.10572	3.2107	0.0920121
NRRL3_06731 (ΔlraD3)	An16g07700	1145855	DapA-like protein	IPR013785:Aldolase-type TIM barrel | IPR002220:DapA-like	PF00701:Dihydrodipicolinate synthetase family	134.627	524.087	3.89288	0.0377599	413.745	451.865	257.45	350.365	481.615	0.915639	0.487284	1.60709	0.0754425	1.1809	0.310307	0.859078	0.377226
NRRL3_06310	An10g00330	1123188	DapA-like protein	IPR002220:DapA-like | IPR013785:Aldolase-type TIM barrel	PF00701:Dihydrodipicolinate synthetase family	65.0446	84.4548	1.29841	0.575372	12.265	12.37	14.83	13.98	22.805	0.991512	0.958535	0.82704	0.174993	0.877325	0.268207	0.537821	0.00856487
NRRL3_08779	An03g00040		N-acetylneuraminate lyase	IPR002220:DapA-like | IPR013785:Aldolase-type TIM barrel	PF00701:Dihydrodipicolinate synthetase family	17.7603	16.6406	0.936954	0.240781						#N/A	#N/A	#N/A	#N/A	#N/A	#N/A	#N/A	#N/A
NRRL3_09832	An11g03880	1138932	N-acetylneuraminate lyase	IPR002220:DapA-like | IPR013785:Aldolase-type TIM barrel	PF00701:Dihydrodipicolinate synthetase family	29.9242	23.0076	0.768863	0.0304832	0	0.38	0.39	0	0	0	0.0998192	0	0.095466	NA	NA	NA	NA
NRRL3_01716		1131651	4-hydroxy-2-oxoglutarate aldolase	IPR020625:Dihydrodipicolinate synthetase, active site | IPR002220:DapA-like | IPR020624:Dihydrodipicolinate synthetase, conserved site | IPR013785:Aldolase-type TIM barrel	PF00701:Dihydrodipicolinate synthetase family					0	0	0.27	0.135	0.41	NA	NA	0	0.42265	0	0.42265	0	0.099499
NRRL3_04286		181152	4-hydroxy-2-oxoglutarate aldolase	IPR002220:DapA-like | IPR020624:Dihydrodipicolinate synthetase, conserved site | IPR013785:Aldolase-type TIM barrel	PF00701:Dihydrodipicolinate synthetase family					5.175	8.29	5.37	8.83	8.105	0.624246	0.116143	0.963687	0.897936	0.58607	0.116394	0.638495	0.402546
a	Koivistoinen, O.M., M. Arvas, J.R. Headman, M. Andberg, M. Penttila, T.W. Jeffries & P. Richard, (2012) Characterisation of the gene cluster for l-rhamnose catabolism in the yeast Scheffersomyces (Pichia) stipitis. Gene 492: 177-185.
b	Manuscprit in preparation
