# Supplementary material for: In vivo functional analysis of L-rhamnose metabolic pathway in Aspergillus niger: a tool to identify the potential inducer of RhaR
Source: BMC Microbiol. 2017 Nov 6;17:214. doi: 10.1186/s12866-017-1118-z (PMC5674754; doi:10.1186/s12866-017-1118-z)
Supplement: Supplementary file 5 — Putative transporter genes in A. niger and their expression levels in the ΔlraA, ΔlraB, ΔlraC, ΔrhaR mutants and the reference strain after a 2 h transfer to L-rhamnose. The expression levels are mean values of duplicate samples. Genes with values higher than 120 FPKM are considered highly expressed and marked red. Genes with values lower than 20 are considered low expressed and marked green. The fold change is the difference in expression between the reference strain and the deletion mutants. The cut-off for differential expression is fold change >1.5 (cells marked red if up-regulated and green if down-regulated) and p-value <0.05 (cells marked yellow). (XLSX 524 kb) [file 12866_2017_1118_MOESM5_ESM.xlsx]

## Sheet: Transporters
Table S5. Putative transporter genes in A. niger and their expression levels in the ΔlraA, ΔlraB, ΔlraC, ΔrhaR mutants and the reference strain aftera 2 hour transfer to L-rhamnose.
The expression levels are mean values of duplicate samples. Genes with values higher than 120 are considered highly expressed and marked red.
Genes with values lower than 20 are considered low expressed and marked green.
The fold change is the difference in expression between the reference strain and the deletion mutants.
The cutoff for differential expression is fold change >1.5 (cells marked red if upregulated and green if downregulated) and p-value <0.05 (cells marked yellow).
L-rhamnose transporters in A. niger from a( Sloothaak et al., 2016)
Gene name	aProtein ID	A. niger NRRL3	ATCC1015 number	Mean Ref	Mean ΔlraA	Mean ΔlraB	Mean ΔlraC	Mean ΔrhaR	Fold change ref/ΔlraA	p-value	Fold change ref/ΔlraB	p-value	Fold change ref/ΔlraC	p-value	Fold change ref/ΔrhaR	p-value
RhtA	1119135	NRRL3_03278	1208753	809.375	153.66	241.54	2.85	4.12	5.26731	0.00523035	3.35089	0.0109807	283.991	0.00335521	196.45	0.00336733
	1089440	NRRL3_06137	1151732	20.505	12.985	7.535	7.895	71.03	1.57913	0.579399	2.7213	0.353604	2.59721	0.381251	0.288681	0.0434643
	1096151	NRRL3_09860	1154258	502.11	30.015	40.87	24.92	24.46	16.7286	0.00803268	12.2855	0.00864333	20.1489	0.00791666	20.5278	0.00784648
	1142034	NRRL3_01652	1101062	189.44	442.53	294.775	232.6	145.46	0.428084	0.0275301	0.64266	0.106612	0.814445	0.529289	1.30235	0.412794
	1143191	NRRL3_03147	1103580	971.195	1363.48	1884.59	1558.95	1052.06	0.712289	0.171813	0.515336	0.0541634	0.622978	0.249375	0.923137	0.711784
	1147409	NRRL3_10300	1128415	120.475	173.865	203.035	256.145	394.54	0.692923	0.101094	0.593371	0.112969	0.470339	0.0167331	0.305356	0.0074989
	1156895	NRRL3_02828	1182622	836.475	120.375	160.15	5.02	4.66	6.94891	0.000578481	5.22307	0.00185455	166.628	0.000394672	179.501	0.000394683
	1180703	NRRL3_00235	1161135	17.865	35.17	20.67	27.175	121.63	0.507961	0.0109799	0.864296	0.354455	0.657406	0.0520773	0.14688	0.00120432
aSloothaak J, Odoni DI, Martins Dos Santos VA, Schaap PJ, Tamayo-Ramos JA: Identification of a novel L-rhamnose uptake transporter in the filamentous fungus Aspergillus niger. PLoS Genet 2016, 12:e1006468
