# Supplementary material for: In vivo functional analysis of L-rhamnose metabolic pathway in Aspergillus niger: a tool to identify the potential inducer of RhaR
Source: BMC Microbiol. 2017 Nov 6;17:214. doi: 10.1186/s12866-017-1118-z (PMC5674754; doi:10.1186/s12866-017-1118-z)
Supplement: Supplementary file 6 — Genes of A. niger encoding pectinolytic enzymes and their expression in ΔlraA, ΔlraB, ΔlraC, ΔrhaR mutants and the reference strain after a 2 h transfer to L-rhamnose. The expression levels are mean values of duplicate samples. Genes with values higher than 120 are considered highly expressed and marked red. Genes with values lower than 20 are considered low expressed and marked green. The fold change is the difference in expression between the reference strain and the deletion mutants. The cutoff for differential expression is fold change >1.5 (cells marked red if upregulated and green if downregulated) and p-value <0.05 (cells marked yellow). HGA = homogalacturonic acid, XGA = xylogalacturonan, RG-I = Rhamnogalacturonan-I, SC = side chains. (XLSX 624 kb) [file 12866_2017_1118_MOESM6_ESM.xlsx]

## Sheet: Pectinases
Table S5. Genes of A. niger encoding pectinolytic enzymes and their expression levels in the ΔlraA, ΔlraB, ΔlraC, ΔrhaR mutants and the reference strain after a 2 hour transfer to L-rhamnose.
The expression levels are mean values of duplicate samples. Genes with values higher than 120 are considered highly expressed and marked red.
Genes with values lower than 20 are considered low expressed and marked green.
The fold change is the difference in expression between the reference strain and the deletion mutants.
The cutoff for differential expression is fold change >1.5 (cells marked red if upregulated and green if downregulated) and p-value <0.05 (cells marked yellow).
HGA=homogalacturonic acid, XGA= xylogalacturonan, RG-I=Rhamnogalacturonan-I, SC=side chains
Pectinases in A. niger from a(Gruben et al., 2014))
Structure	Enzyme	Abbreviation	Enzyme activity	Family	ATCC1015 number	CBS513.88 number	NRRL3 number	Mean Ref	Mean ΔlraA	Mean ΔlraB	Mean ΔlraC	Mean ΔrhaR	Fold change ref/ΔlraA	p-value	Fold change ref/ΔlraB	p-value	Fold change ref/ΔlraC	p-value	Fold change ref/ΔrhaR	p-value
HGA	PGA	pgaA	Endopolygalacturonase	GH 28	1137174	An16g06990	NRRL3_06782	1.76	1.065	1.4	0.955	3.385	1.65258	0.162027	1.25714	0.515544	1.84293	0.214877	0.519941	0.189108
		pgaB			1184799	An02g04900	NRRL3_05859	1.905	1.74	2.315	3.825	5.14	1.09483	0.738285	0.822894	0.649688	0.498039	0.00201484	0.370623	0.018826
		pgaC			1150188	An05g02240	NRRL3_08823	0.1	0	0.105	0.42	0.32	NA	NA	0.952381	0.975624	0.238095	0.302698	0.3125	0.579097
		pgaD			1169538	An09g03260	NRRL3_00263	2.295	2.68	6.615	4.58	3.555	0.856343	0.682271	0.346939	0.0662487	0.501092	0.0941575	0.64557	0.371858
		pgaE			1083791	An01g14670	NRRL3_02835	0.705	0.94	0.525	0.73	0.425	0.75	0.69392	1.34286	0.760426	0.965753	0.97018	1.65882	0.660675
		pgaI			1149968	An01g11520	NRRL3_02571	4.06	2.79	5.415	5.685	4.61	1.4552	0.490239	0.749769	0.0998367	0.71416	0.29391	0.880694	0.499483
		pgaII			1086089	An15g05370	NRRL3_04000	0.105	0.11	0	0	0.225	0.954545	0.976757	Inf	0.42265	Inf	0.42265	0.466667	0.676619
	PGX	pgxA	exopolygalacturonase	GH 28	1095002	An11g04040	NRRL3_09810	0	0	0	0	0.185	NA	NA	NA	NA	NA	NA	0	0.42265
		pgxB			1125710	An03g06740	NRRL3_08281	0.345	0.715	0.63	0.27	1.74	0.482517	0.448559	0.547619	0.284531	1.27778	0.739789	0.198276	0.170242
		pgxC			1067636	An02g12450	NRRL3_05260	0.95	2.94	2.975	2.33	1.37	0.323129	0.151407	0.319328	0.18338	0.407725	0.332999	0.693431	0.560348
		pgaX			42184	An12g07500	NRRL3_03144	1.225	0.725	1.46	1.725	3.79	1.68966	0.511328	0.839041	0.710268	0.710145	0.60625	0.323219	0.0654404
	UGH		d-4.5-unsaturated glucuronyl hydrolase	GH88	1156407	An01g01340	NRRL3_01739	13.99	19.365	10.595	17.655	30	0.722437	0.14176	1.32043	0.297182	0.79241	0.283612	0.466333	0.0208383
	PEL	pelA	pectin lyase	PL 1	1156077	An14g04370	NRRL3_00965	6.97	3.115	4.305	5.415	3.515	2.23756	0.00703263	1.61905	0.151269	1.28717	0.0383033	1.98293	0.0136891
		pelB			1065118	An03g00190	NRRL3_08767	8.795	11.325	7.88	8.735	5.54	0.7766	0.118237	1.11612	0.433919	1.00687	0.982043	1.58755	0.0824495
		pelC			1178373	An11g04030	NRRL3_09811	0.1	0	0	0	0	NA	NA	Inf	0.42265	Inf	0.42265	Inf	0.42265
		pelD			1061418	An19g00270	NRRL3_01237	2.465	1.58	4.165	3.395	0.65	1.56013	0.2587	0.591837	0.0200223	0.726068	0.311432	3.79231	0.0150224
		pelF			1062448	An15g07160	NRRL3_04153	42.685	61.045	60.235	61.465	32.71	0.699238	0.035708	0.708641	0.223453	0.69446	0.0286107	1.30495	0.0519195
	PLY	plyA	pectate lyase	PL 1, 3, 9	1175714	An10g00870	NRRL3_06359	2.15	4.16	1.735	2.08	2.39	0.516827	0.146626	1.23919	0.643888	1.03365	0.96758	0.899582	0.853183
	PME	pmeA	pectin methyl esterase	CE 8	1137796	An03g06310	NRRL3_08325	0.35	0	0.485	0.12	0.245	NA	NA	0.721649	0.669723	2.91667	0.308095	1.42857	0.737397
		pmeB			1138580	An04g09690	NRRL3_07470	1.295	1.33	3.3	2.91	2.605	0.973684	0.959398	0.392424	0.193018	0.445017	0.125823	0.497121	0.338401
		pmeC			1059577	An02g12505	NRRL3_05252	1.83	1.88	3.11	0.795	6.905	0.973404	0.887831	0.588424	0.537716	2.30189	0.0747396	0.265025	0.00508698
	PAE	paeA	Pectin acetyl esterase	CE 12	1158102	An02g02540	NRRL3_06053	26.255	29.195	20.51	22.25	8.8	0.899298	0.586539	1.28011	0.33512	1.18	0.51796	2.98352	0.0649078
		paeB			1184369	An07g08940	NRRL3_04916	2.645	2.72	4.195	3.24	5.585	0.972426	0.745543	0.630513	0.282792	0.816358	0.454536	0.47359	0.207823
XGA	XGH	xghA	Xylogalacturonase	GH 28	1187330	An04g09700	NRRL3_07469	0.375	0.39	0.195	0.29	0.2	0.961538	0.095466	1.92308	0.453541	1.2931	0.485321	1.875	0.000815328
RG-1	RGX	rgxA	Exorhamnogalacturonase	GH 28	1132670	An01g14650	NRRL3_02832	127.42	3.67	8.68	2.865	2.2	34.7193	0.0506097	14.6797	0.0548957	44.4747	0.0500666	57.9182	0.0495604
		rgxB	Rhamnogalacturonan		1153352	An03g02080	NRRL3_08631	63.325	0.79	2.8	0.1	0	80.1582	0.00840304	22.6161	0.00918065	633.25	0.00818626	Inf	0.00815831
		rgxC	galacturonohydrolase		42917	An18g04810	NRRL3_10559	5.865	0.37	0.75	0.37	0.475	15.8514	0.000517068	7.82	0.00197117	15.8514	0.00170864	12.3474	0.00820202
	RHA		α-rhamnosidase,	GH 78	1130162	An15g04530	NRRL3_03924	0.395	0	0.205	0.305	0	NA	NA	1.92683	0.451974	1.29508	0.482108	Inf	0.000160192
			Rhamnogalacturonan		1083233	An01g06620	NRRL3_02162	2557.12	109.145	219.98	56.52	36.89	23.4286	0.034296	11.6243	0.0375356	45.2427	0.0329373	69.3174	0.0324506
			rhamnohydrolase		1090171	An10g00290	NRRL3_06304	50.23	1.72	2.575	1.235	1.01	29.2035	0.00188724	19.5068	0.00256881	40.6721	0.00185946	49.7327	0.00183678
					1097531	An08g09140	NRRL3_11451	0.045	0.05	0	0.095	0.095	0.9	0.947514	Inf	0.42265	0.473684	0.384543	0.473684	0.681212
					1133365	An12g05700	NRRL3_03279	432.225	80.685	111.91	4.92	4.85	5.35694	0.0186241	3.86226	0.0248476	87.8506	0.0125243	89.1186	0.0125202
					1078444	An07g00240	NRRL3_04245	38.465	0.295	0.51	0.295	0.305	130.39	0.0589939	75.4216	0.059613	130.39	0.0589939	126.115	0.0590396
					1094587	An04g09070	NRRL3_07520	330.96	33.23	71.24	13.2	14.14	9.95967	0.0120715	4.6457	0.0193714	25.0727	0.0106354	23.4059	0.0106827
					1160525	An18g04800	NRRL3_10557	23.335	20.255	17.805	24.215	24.23	1.15206	0.365089	1.31059	0.180036	0.963659	0.780873	0.963062	0.848756
	RHG	rhgA	Endorhamnogalacturonase,	GH 28	1150416	An12g00950	NRRL3_09126	6.92	1.315	6.215	2.47	3.87	5.26236	0.00259759	1.11344	0.315655	2.80162	0.00213931	1.78811	0.0653358
		rhgB	Rhamnogalacturonan		1069026	An14g04200	NRRL3_00953	1.97	2.585	2.19	3.5	4.3	0.762089	0.152409	0.899543	0.773063	0.562857	0.0745272	0.45814	0.0605221
		rhgC	hydrolase		1098459	An06g02070	NRRL3_11790	0.245	0.34	0.255	0.17	0.7	0.720588	0.841727	0.960784	0.972743	1.44118	0.824905	0.35	0.398432
		rhgD			1139125	An11g06320	NRRL3_09623	#N/A	#N/A	#N/A	#N/A	#N/A	#N/A	#N/A	#N/A	#N/A	#N/A	#N/A	#N/A	#N/A
		rhgE			1096347	An11g08700	NRRL3_09450	2.87	3.875	1.96	4.735	3.805	0.740645	0.176029	1.46429	0.0713802	0.606125	0.0600299	0.754271	0.312105
		rhgF			1134428	An07g01000	NRRL3_04303	#N/A	#N/A	#N/A	#N/A	#N/A	#N/A	#N/A	#N/A	#N/A	#N/A	#N/A	#N/A	#N/A
	URH	urhgA	unsaturated rhamnogalacturonan	GH 105	1130914	An14g02920	NRRL3_00839	1298.39	105.04	150.43	21.435	21.485	12.361	0.0110123	8.63122	0.0119655	60.5736	0.00963759	60.4326	0.00963973
		urhgB	hydrolase		1076413	An14g05340	NRRL3_01038	0.455	0.93	1.985	0.19	0.765	0.489247	0.33738	0.229219	0.0867258	2.39474	0.0893148	0.594771	0.282361
	RGL	rglA	Rhamnogalacturonan lyase	PL 4,11	1148920	An14g01130	NRRL3_00684	0.215	0.15	1.125	0.225	1.29	1.43333	0.735683	0.191111	0.228315	0.955556	0.970199	0.166667	0.0470948
		rglB			1223115	An11g00390	NRRL3_10115	2076.07	53.1	140.88	7.925	10.52	39.0974	0.0154811	14.7364	0.0171847	261.965	0.0148272	197.345	0.0148635
	RGAE	rgaeA	Rhamnogalacturonan acetyl esterase	CE 12	1180661	An09g02160	NRRL3_00169	193.745	52.44	49.795	16.005	12.555	3.6946	0.0530168	3.89085	0.0522939	12.1053	0.0324026	15.4317	0.031208
		rgaeB			1167400	An04g09360	NRRL3_07501	329.7	62.09	70.26	21.185	17.705	5.31003	0.0317817	4.69257	0.0355241	15.5629	0.0242016	18.6219	0.0236633
SC	ABF	abfA	α-l-arabinofuranosidase	GH 51,54	1162060	An01g00330	NRRL3_01606	5.955	4.27	4.32	4.535	27.765	1.39461	0.369178	1.37847	0.417942	1.31312	0.435462	0.214479	0.0305278
		abfB			1060108	An15g02300	NRRL3_03768	90.315	168.845	135.495	129.125	378.845	0.534899	0.00140716	0.666556	0.14381	0.699439	0.283723	0.238396	0.0479333
		abfC			1179621	An08g01710	NRRL3_10865	17.68	28.325	30.295	30.75	83.245	0.624184	0.0333876	0.583595	0.0843197	0.574959	0.11453	0.212385	0.0195529
		abfD			1148559	An09g00880	NRRL3_00064	#N/A	#N/A	#N/A	#N/A	#N/A	#N/A	#N/A	#N/A	#N/A	#N/A	#N/A	#N/A	#N/A
	ABN	abnA	Endoarabinanase	GH 43	1075759	An09g01190	NRRL3_00092	42.975	89.775	129.805	70.065	28.58	0.478697	0.0574777	0.331074	0.0151568	0.613359	0.266133	1.50367	0.343787
		abnB			1213497	An02g01400	NRRL3_06141	7.395	8.775	8.33	6.64	14.14	0.842735	0.0904701	0.887755	0.163936	1.1137	0.230742	0.522984	0.0211705
		abnC			1152173	An02g10550	NRRL3_05407	1575.14	2526.78	2752.49	2446.45	995.72	0.623377	0.0499206	0.57226	0.0646743	0.643847	0.0587273	1.58191	0.120158
		abnD			1145607	An16g02730	NRRL3_07094	5.515	7.235	34.285	14.975	13.535	0.762267	0.104955	0.160858	0.0482987	0.36828	0.140124	0.407462	0.36732
					1212067	An07g04930	NRRL3_04608	1.705	1.555	0.885	0.785	1.195	1.09646	0.759003	1.92655	0.176243	2.17197	0.139435	1.42678	0.546483
	BXL	xlnD	β-1,4-D-xylosidase	GH 3,43	1117528	An01g09960	NRRL3_02451	131.755	89.725	69.925	101.205	159.175	1.46843	0.0269791	1.88423	0.0442964	1.30186	0.0991683	0.827737	0.141383
					1067325	An17g00300	NRRL3_06419	5.745	9.235	3.815	6.62	8.655	0.62209	0.122356	1.5059	0.0951822	0.867825	0.0510827	0.663778	0.218999
					1187552	An11g03120	NRRL3_09890	117.58	324.61	252.92	294.205	324.815	0.362219	0.00790711	0.46489	0.0126469	0.399653	0.00761232	0.361991	0.0305206
					1088509	An02g00140	NRRL3_06244	4.965	4.59	6.815	5.505	5.32	1.0817	0.664035	0.72854	0.0513444	0.901907	0.624792	0.933271	0.548302
					1140183	An08g01900	NRRL3_10881	3.33	5.985	4.015	3.985	7.455	0.556391	0.154256	0.82939	0.496796	0.835634	0.594819	0.44668	0.0624873
	GAL	galA	β-1,4-endogalactanase	GH 53		An18g059040	#N/A	#N/A	#N/A	#N/A	#N/A	#N/A	#N/A	#N/A	#N/A	#N/A	#N/A	#N/A	#N/A	#N/A
		galB				An16g06590	#N/A	#N/A	#N/A	#N/A	#N/A	#N/A	#N/A	#N/A	#N/A	#N/A	#N/A	#N/A	#N/A	#N/A
	LAC	lacA	β-1,4-galactosidase	GH 2, 35	1083913	An01g12150	NRRL3_02630	139.61	245.655	133.655	183.405	357.62	0.568317	0.0543953	1.04456	0.394638	0.761212	0.0167009	0.390386	0.0388591
		lacB			1206174	An01g10350	NRRL3_02479	35.46	44.68	42.145	43.215	36.55	0.793644	0.014025	0.841381	0.0642822	0.820548	0.0337143	0.970178	0.852054
		lacC			1229084	An06g00290	NRRL3_11738	130.41	9.745	20.22	3.54	7.09	13.3822	0.000752446	6.44955	0.00163571	36.839	0.000653063	18.3935	0.000679404
		lacD			1078436	An07g04420	NRRL3_04568	0.565	0.97	0.865	1.09	0.44	0.582474	0.221262	0.653179	0.170815	0.518349	0.108857	1.28409	0.412537
		lacE			1067842	An14g05820	NRRL3_01071	8.79	1.085	0.91	1.845	1.62	8.10138	0.000860057	9.65934	0.000272055	4.76423	0.000983867	5.42593	0.00135498
	XSG		β-1,6-exogalactanase	GH 5	1063622	An03g01050	NRRL3_08701	2.78	6.105	6.555	10.04	18.87	0.455364	0.0641736	0.424104	0.0105206	0.276892	0.00831331	0.147324	0.0165586
	XTG		β-1,3-exogalactanase	GH 5	1061248	An11g07660	NRRL3_09530	5.8	5.555	5.38	5.005	10.29	1.0441	0.805401	1.07807	0.726777	1.15884	0.525496	0.563654	0.0381072
					1141009	An06g02060	NRRL3_11789	1.98	1.84	2.17	1.84	0.735	1.07609	0.906882	0.912442	0.86501	1.07609	0.914167	2.69388	0.333841
		gbgA			1189259	An08g10780	NRRL3_11773	13.34	18.84	9.09	8.39	46.005	0.708068	0.203114	1.46755	0.239563	1.58999	0.237362	0.289968	0.0462095
					1168560	An08g01100	NRRL3_10808	66.895	33.35	25.05	32.08	39.305	2.00585	0.0192284	2.67046	0.00108983	2.08526	0.00349996	1.70195	0.0413642
					1168294	An18g04100	NRRL3_10498	14.085	37.935	26.71	25.91	30.785	0.371293	0.0727166	0.527331	0.252915	0.543613	0.260118	0.457528	0.154628
	FAE	faeA	Feruloyl esterase		51662	An09g00120	NRRL3_00007	#N/A	#N/A	#N/A	#N/A	#N/A	#N/A	#N/A	#N/A	#N/A	#N/A	#N/A	#N/A	#N/A
		faeB			1119468	An12g10390	NRRL3_02931	30.005	9.73	8.03	8.55	7.605	3.08376	0.145705	3.73661	0.129706	3.50936	0.137249	3.94543	0.12061
		faeC		CE 1	43785	An12g02550	NRRL3_08993	0	0	0.3	0	0.15	NA	NA	0	0.42265	NA	NA	0	0.42265
a	Based on Gruben, B.S., M. Zhou, A. Wiebenga, J. Ballering, K.M. Overkamp, P.J. Punt & R.P. de Vries, (2014) Aspergillus niger RhaR, a regulator involved in L-rhamnose release and catabolism. Appl Microbiol Biotechnol 98: 5531-5540
